# Supplementary material for: The MADS-box Transcription Factor PsMAD1 Is Involved in Zoosporogenesis and Pathogenesis of Phytophthora sojae
Source: Front Microbiol. 2018 Sep 24;9:2259. doi: 10.3389/fmicb.2018.02259 (PMC6165875; doi:10.3389/fmicb.2018.02259)
Supplement: TABLE S1 — Mapping results of the RNA sequencing reads of the indicated libraries. [file Table_1.XLSX]

## Sheet: Table S1
Table S1. Mapping results for RNA-seq reads of indicated libraries
Libraries	Sporangia stage									Infection stage
	Mutant T57			Mutant T94			Wild Typer			Mutant T57			Mutant T94			Wild Typer
	T57-SP1	T57-SP2		T94-SP1	T94-SP2		SP1	SP2		T57-IF1	T57-IF2		T94-IF1	T94-IF2		IF1	IF2
all clean reads	30159496	22329248		25836992	21069408		21830756	25925972		49701896	53138588		51013462	56436002		54877108	52333734
Reads mapped to P. sojae genome	23922010	17886728		20614898	16792314		17126500	20607088		3052514	3118684		2627496	2778514		3026862	2208334
	0.793183	0.801045		0.797883	0.797		0.784512	0.794843		0.0614164	0.0586896		0.0515059	0.049233		0.0551571	0.0421971
Reads with unique mapping	22020646	16469038		18807814	15319228		15770816	18968066		2834286	2896814		2437096	2574734		2818864	2053186
	0.920518	0.920741		0.912341	0.912276		0.920843	0.920463		0.928509	0.928858		0.927536	0.926659		0.931283	0.929744

## Sheet: Table S2
Table S2. Detail information of the differentially expressed genes
Gene ID	SP (Mutants vs. WT)	P value	Pattern		IF (Mutants vs. WT)	P value	Pattern	Annotation		SP	Effector	CAZyme	Oxidoreductase-related	Transporter	PK	TF
Ps_140211	-9.38753	1.4574e-15	down	:	-3.60531	99		hypothetical protein PMG11_09028	:	Yes			Yes				:
Ps_127086	-9.3828	4.24609e-25	down	:	-7.72129	99		-	:								:
Ps_143518	-8.94357	1.13745e-13	down	:	-1.75137	99		-	:								:
Ps_127851	-8.62078	2.41209e-13	down	:	-1.53454	99		-	:	Yes							:
Ps_139436	-8.59133	3.06464e-13	down	:	-3.24992	99		hypothetical protein AMAG_14533	:								:
Ps_127848	-8.54361	1.6781e-46	down	:	-1.59992	99		-	:								:
Ps_140732	-8.51086	4.03233e-12	down	:	-5.58231	99		-	:								:
Ps_140214	-8.2562	4.65679e-11	down	:	-99	99		hypothetical protein TI39_contig4159g00011	:	Yes			Yes				:
Ps_142690	-7.92048	3.06306e-09	down	:	-99	99		kinase-like protein	:						Yes		:
Ps_138314	-7.90597	1.92221e-10	down	:	-1.53454	99		CAP domain-containing protein	:	Yes							:
Ps_141709	-7.89135	1.26688e-09	down	:	-99	99		-	:								:
Ps_143979	-7.88497	3.42375e-22	down	:	-1.53454	99		-	:								:
PsAvh389/Ps_109021	-7.76651	2.48986e-11	down	:	-1.53454	99		RxLR	:	Yes	RxLR						:
Ps_143532	-7.6236	1.22969e-09	down	:	-1.00166	99		-	:								:
Ps_158958	-7.61918	2.36584e-08	down	:	-99	99		-	:								:
Ps_143530	-7.47222	5.9185e-09	down	:	-1.00166	99		-	:								:
Ps_126019	-7.43164	5.38725e-09	down	:	0.570019	99		-	:					ABC transporter			:
Ps_136083	-7.31291	1.9319e-07	down	:	-99	99		-	:								:
Ps_157806	-7.2893	2.56041e-07	down	:	-99	99		hypothetical protein AMAG_02207	:	Yes							:
Ps_143204	-7.19537	3.20966e-09	down	:	-2.78186	99		ATPase	:					ABC transporter			:
Ps_142776	-7.17643	5.61367e-07	down	:	-99	99		kinase-like protein	:						Yes		:
Ps_134917	-7.17499	4.12421e-08	down	:	-99	99		-	:								:
Ps_144382	-7.17469	3.82179e-13	down	:	-0.0915885	99		-	:								:
Ps_143313	-7.12171	1.80839e-06	down	:	-99	99		-	:								:
Ps_145365	-7.0808	1.1682e-12	down	:	-0.943983	99		-	:								:
Ps_158165	-6.97356	2.69201e-06	down	:	-99	99		-	:								:
Ps_129574	-6.93901	1.80586e-08	down	:	1.34595	99		-	:								:
Ps_131957	-6.92468	2.71386e-07	down	:	-99	99		-	:	Yes							:
Ps_143208	-6.86355	9.26002e-06	down	:	-99	99		-	:								:
Ps_140280	-6.84726	7.24075e-06	down	:	-1.53454	99		Necrosis inducing	:		NLP						:
Ps_129301	-6.78168	1.43774e-05	down	:	-99	99		-	:								:
Ps_141984	-6.73161	1.56977e-05	down	:	-3.40444	99		-	:	Yes							:
Ps_131378	-6.68998	1.05416e-07	down	:	-99	99		-	:								:
Ps_142777	-6.67445	2.53314e-10	down	:	-1.75137	99		kinase-like protein	:						Yes		:
Ps_141532	-6.64763	1.91966e-06	down	:	-99	99		-	:								:
Ps_131174	-6.59144	2.82038e-06	down	:	-99	99		hypothetical protein V495_02803	:								:
Ps_138717	-6.54081	3.93588e-06	down	:	-1.53454	99		hypothetical protein AMAG_08338	:								:
Ps_131949	-6.52858	1.31694e-31	down	:	-1.75137	99		-	:	Yes							:
Ps_140215	-6.52226	7.11192e-05	down	:	-99	99		hypothetical protein SNOG_14625	:	Yes			Yes				:
Ps_141979	-6.48206	9.07574e-05	down	:	-1.53454	99		-	:	Yes							:
Ps_156225	-6.4751	8.15988e-15	down	:	-0.107731	99		glycoside hydrolase family 10 protein	:	Yes		CBM1					:
Ps_137451	-6.44785	0.000111706	down	:	-99	99		-	:								:
Ps_127603	-6.41138	0.000231411	down	:	-1.53454	99		-	:	Yes							:
Ps_137399	-6.3819	3.33263e-29	down	:	-2.78186	99		-	:	Yes							:
Ps_141077	-6.37581	2.12829e-09	down	:	-1.75137	99		-	:								:
Ps_132433	-6.2479	4.21984e-05	down	:	-99	99		cyclic nucleotide-gated channel 1, partial	:								:
Ps_137398	-6.19019	7.64135e-16	down	:	-1.75137	99		-	:	Yes							:
Ps_134403	-6.1827	3.75954e-05	down	:	-1.53454	99		-	:								:
Ps_158848	-6.17855	1.25224e-08	down	:	-99	99		-	:								:
Ps_140901	-6.17246	4.24698e-05	down	:	-99	99		-	:								:
Ps_133528	-6.16343	1.22797e-23	down	:	0.520512	99		NLI interacting factor	:								:
Ps_108601	-6.15541	1.56348e-08	down	:	-99	99		hypothetical protein M407DRAFT_171617	:				Yes				:
Ps_137397	-6.01898	2.23768e-26	down	:	-3.36762	99		-	:	Yes							:
Ps_129300	-6.01545	1.6234e-05	down	:	-99	99		-	:								:
Ps_141173	-5.98524	2.48641e-10	down	:	-99	99		hypothetical protein O9G_004440	:								:
Ps_131532	-5.76767	0.000400973	down	:	-99	99		-	:								:
Ps_142539	-5.74902	2.15736e-06	down	:	-99	99		-	:								:
Ps_128726	-5.70563	0.000703765	down	:	2.72126	99		CMGC/CDKL protein kinase, variant	:						Yes		:
Ps_109026	-5.58364	2.31202e-16	down	:	1.39235	99		-	:	Yes							:
Ps_134679	-5.56029	0.000139211	down	:	-99	99		-	:								:
Ps_135541	-5.54051	8.64915e-08	down	:	-2.45388	99		-	:								:
Ps_138133	-5.43315	1.00451e-09	down	:	1.15999	99		-	:								:
Ps_142978	-5.39163	5.44368e-19	down	:	-2.60523	99		Putative Ras-like protein Rab-11A	:								:
Ps_137112	-5.29118	6.99337e-05	down	:	-2.60523	99		Putative Small GTPase	:								:
Ps_108372	-5.24989	1.90062e-09	down	:	-1.53454	99		cAMP-dependent protein kinase type 2	:						Yes		:
Ps_131162	-5.18793	1.0754e-32	down	:	-2.40553	99		hypothetical protein RO3G_09553	:							Tubby transcription factors	:
Ps_129288	-5.18175	2.02259e-05	down	:	-99	99		alpha/beta-Hydrolase	:			CE10					:
Ps_138076	-5.04273	0.000478279	down	:	-99	99		hypothetical protein GLOINDRAFT_350058	:								:
Ps_135057	-5.02518	1.31524e-10	down	:	0.901851	99		hypothetical protein SPPG_02135	:								:
Ps_138171	-4.99673	4.14052e-12	down	:	-5.12811	99		hypothetical protein RirG_021150	:								:
Ps_115999	-4.99006	4.8634e-10	down	:	-2.2796	99		aminophospholipid-transporting P-type ATPase	:								:
Ps_127604	-4.98944	1.5052e-05	down	:	-99	99		-	:								:
Ps_132923	-4.77632	2.13609e-11	down	:	-1.75137	99		hypothetical protein PV10_02199	:								:
Ps_129573	-4.75102	4.67655e-17	down	:	-1.53454	99		-	:								:
Ps_139771	-4.68114	2.10876e-39	down	:	-1.53454	99		-	:								:
Ps_130963	-4.63864	7.46135e-05	down	:	-1.75137	99		-	:								:
Ps_128748	-4.63744	3.32032e-16	down	:	0.000741131	99		-	:								:
Ps_139159	-4.58483	1.95934e-08	down	:	0.570019	99		-	:								:
Ps_133771	-4.5802	1.23426e-06	down	:	1.35587	99		-	:								:
Ps_137113	-4.55235	3.45779e-06	down	:	-3.71551	99		-	:								:
Ps_129347	-4.51216	6.74151e-12	down	:	-1.53454	99		regulatory subunit of cAMP-dependent protein kinase	:								:
Ps_109365	-4.48138	8.22117e-33	down	:	0.00556665	99		MIP family channel protein	:								:
Ps_133953	-4.39491	5.91185e-08	down	:	-1.65564	99		-	:								:
Ps_142506	-4.37121	0.000615627	down	:	-99	99		-	:								:
Ps_141017	-4.34988	3.22636e-11	down	:	-2.98988	99		Carbonic anhydrase-like protein	:								:
Ps_131775	-4.34297	1.03082e-05	down	:	-99	99		hypothetical protein AMAG_02207	:								:
Ps_144748	-4.33136	3.96153e-18	down	:	-99	99		-	:								:
Ps_131698	-4.30006	5.65025e-10	down	:	0.505804	99		-	:	Yes							:
Ps_137811	-4.29279	7.13096e-10	down	:	-99	99		-	:	Yes	Protease						:
Ps_131704	-4.29219	8.83747e-09	down	:	0.505804	99		-	:	Yes							:
Ps_133927	-4.27146	5.60206e-08	down	:	0.570019	99		-	:	Yes							:
Ps_131113	-4.22065	7.93249e-14	down	:	1.15091	99		-	:								:
Ps_128536	-4.20002	1.59359e-30	down	:	-1.21042	99		-	:	Yes							:
Ps_141785	-4.14096	2.39875e-05	down	:	-0.815975	99		-	:								:
Ps_132368	-4.07974	1.11115e-09	down	:	-99	99		-	:								:
Ps_132646	-4.07783	2.72627e-06	down	:	-2.21491	99		-	:	Yes							:
Ps_144328	-4.05502	4.15456e-31	down	:	-0.853937	99		-	:								:
Ps_140819	-4.0547	2.87357e-11	down	:	-2.92408	99		hypothetical protein MVEG_01648	:								:
Ps_129674	-3.94869	7.18757e-07	down	:	0.570019	99		-	:								:
Ps_129031	-3.90815	0.000124669	down	:	1.9161	99		-	:								:
Ps_129303	-3.90757	7.72023e-05	down	:	-1.01934	99		-	:								:
Ps_127602	-3.9039	9.44882e-10	down	:	-99	99		-	:	Yes							:
Ps_127486	-3.83731	4.2395e-57	down	:	-1.63348	99		-	:								:
Ps_140313	-3.82248	3.06346e-06	down	:	-99	99		-	:								:
Ps_133529	-3.70494	0.000115633	down	:	-0.815847	99		Putative Phosphatase PSR1	:								:
Ps_129699	-3.68789	5.60638e-05	down	:	2.62158	99		-	:							bZIP	:
Ps_135108	-3.65992	2.03512e-06	down	:	-1.40984	99		-	:								:
Ps_138694	-3.63276	6.4183e-07	down	:	-2.03914	99		-	:								:
Ps_140112	-3.62631	5.51541e-35	down	:	0.0384811	99		kinase-like protein	:						Yes		:
Ps_128684	-3.6162	7.8314e-11	down	:	-0.0918506	99		hypothetical protein AMAG_00987	:								:
Ps_128952	-3.60946	8.78817e-13	down	:	-0.638292	99		putative secreted protein	:	Yes		GH72					:
Ps_131112	-3.60893	2.84214e-05	down	:	0.570019	99		-	:								:
Ps_158026	-3.59174	6.51952e-62	down	:	-1.36543	99		-	:								:
Ps_141115	-3.5516	3.14126e-09	down	:	-0.425704	99		-	:								:
Ps_140113	-3.5369	0.000118073	down	:	-1.75137	99		hypothetical protein SPPG_04852	:								:
Ps_133868	-3.53683	1.11054e-07	down	:	-0.940239	99		-	:								:
Ps_136867	-3.4574	1.50499e-05	down	:	-4.03376	99		-	:								:
Ps_129222	-3.41111	1.42003e-33	down	:	0.826109	99		-	:	Yes							:
Ps_143183	-3.3602	1.02768e-32	down	:	0.459485	99		-	:								:
Ps_109614	-3.33741	6.56088e-13	down	:	-4.83511	99		hypothetical protein BATDEDRAFT_14608	:								:
Ps_133400	-3.32174	1.99477e-19	down	:	-0.602807	99		cAMP-dependent protein kinase	:						Yes		:
Ps_131002	-3.32152	2.91067e-08	down	:	-1.53454	99		Iah1p	:			CE12					:
Ps_156964	-3.30604	3.00321e-09	down	:	-0.722469	99		-	:								:
Ps_130991	-3.2918	4.77724e-08	down	:	-1.53454	99		Iah1p	:			CE12					:
Ps_137573	-3.28233	4.4796e-05	down	:	-0.419059	99		monosaccharide transporter	:					Major Facilitator Superfamily (MFS)			:
Ps_139257	-3.27399	1.04858e-33	down	:	0.47055	99		-	:								:
Ps_136885	-3.23779	5.79063e-16	down	:	-1.10273	99		-	:				Yes				:
Ps_109432	-3.15047	1.26613e-18	down	:	0.686365	99		ribonucleoside-diphosphate reductase small chain	:								:
Ps_158427	-3.14875	1.35097e-05	down	:	-99	99		-	:								:
Ps_141211	-3.12445	9.03899e-08	down	:	0.374903	99		hypothetical protein MVEG_07406	:								:
Ps_130876	-3.11227	4.52886e-05	down	:	-1.30351	99		-	:								:
Ps_128861	-3.09382	2.47705e-48	down	:	-0.421395	99		-	:								:
Ps_139881	-3.09104	2.7283e-13	down	:	-0.529537	99		-	:								:
Ps_134065	-3.09037	0.000259017	down	:	0.570019	99		-	:								:
Ps_128588	-3.07461	6.15021e-06	down	:	-0.0506093	99		hypothetical protein	:						Yes		:
Ps_132180	-3.03547	0.000197802	down	:	0.724621	99		hypothetical protein PV09_05026	:			GH5					:
Ps_156570	-3.01074	1.6936e-06	down	:	-2.23553	99		-	:								:
Ps_139566	-2.97934	4.00967e-12	down	:	0.0171677	99		-	:								:
Ps_135542	-2.97848	0.000254903	down	:	1.49176	99		-	:								:
Ps_137073	-2.97787	0.000602409	down	:	0.159924	99		-	:								:
Ps_143201	-2.96552	4.40382e-05	down	:	-99	99		ABC transporter G family protein	:					ABC transporter			:
Ps_136069	-2.93146	0.000740887	down	:	-2.51914	99		-	:								:
Ps_128803	-2.9117	0.0009238	down	:	-1.75137	99		-	:								:
Ps_134545	-2.89633	0.000340147	down	:	-99	99		-	:								:
Ps_140770	-2.88534	7.48551e-07	down	:	-0.815975	99		-	:								:
Ps_142737	-2.80216	0.000489721	down	:	-99	99		-	:								:
Ps_141622	-2.78861	2.51891e-13	down	:	2.20432	99		hypothetical protein BN946_scf184948.g2	:								:
Ps_135419	-2.73283	5.90518e-09	down	:	3.29715	99		conserved hypothetical protein	:							Zinc finger, CCHC-type	:
Ps_127949	-2.70492	0.000235687	down	:	-1.00166	99		-	:								:
Ps_139750	-2.63407	0.000497754	down	:	2.64175	99		hypothetical protein RTG_00542	:								:
Ps_133792	-2.59815	5.60638e-05	down	:	-2.69237	99		-	:	Yes							:
Ps_135970	-2.56561	0.000986887	down	:	-0.815975	99		hypothetical protein O9G_002863	:								:
Ps_158754	-2.55293	2.2664e-06	down	:	-1.56263	99		Carbonic anhydrase-like protein	:								:
Ps_128615	-2.55205	8.30049e-07	down	:	-1.59042	99		hypothetical protein BATDEDRAFT_20919	:						Yes		:
Ps_133423	-2.49563	8.0122e-05	down	:	-1.9459	99		-	:								:
Ps_139474	-2.49241	0.000686016	down	:	-2.00487	99		-	:								:
Ps_129264	-2.48195	4.84855e-10	down	:	-3.37593	99		Putative TKL protein kinase	:						Yes		:
Ps_138693	-2.40798	9.6535e-13	down	:	0.39384	99		Putative 1-phosphatidylinositol-4-phosphate 5-kinase	:								:
Ps_144058	-2.3151	1.33496e-17	down	:	-4.06229	99		cAMP-dependent protein kinase PKAC catalytic subunit	:						Yes		:
Ps_108713	-2.31302	8.55088e-07	down	:	1.17217	99		hypothetical protein L969DRAFT_85334	:								:
Ps_133628	-2.26322	5.06952e-32	down	:	-0.842662	0.929728		Thioredoxin-like fold domain-containing protein	:								:
Ps_129706	-2.22349	0.000569036	down	:	0.650771	99		-	:								:
Ps_141832	-2.21634	1.2563e-05	down	:	-0.113827	99		-	:								:
Ps_137043	-2.20369	1.38366e-06	down	:	0.832956	99		-	:	Yes	elicitin						:
Ps_132728	-2.17732	7.62574e-16	down	:	-0.542438	99		hypothetical protein MVEG_03233	:							Homeodomain-like; Myb	:
Ps_141050	-2.1742	1.46107e-09	down	:	2.46126	99		-	:								:
Ps_130475	-2.13814	7.7183e-11	down	:	-0.502818	99		-	:								:
Ps_140922	-2.11048	9.4189e-06	down	:	-1.26237	99		hypothetical protein PGUG_01112	:					Multidrug/Oligosaccharidyl-lipid/Polysaccharide (MOP) Flippase Superfamily			:
Ps_108222	-2.10004	1.22797e-23	down	:	-1.29914	99		hypothetical protein SPPG_09042	:								:
Ps_141722	-2.04784	1.93582e-06	down	:	-1.02909	99		FAAL179Wp	:								:
Ps_131517	-2.03583	1.7452e-06	down	:	0.465365	99		-	:							Homeodomain-like	:
Ps_143963	-2.02203	1.48464e-11	down	:	0.00720766	99		-	:	Yes							:
Ps_158380	-2.02179	1.74774e-05	down	:	-0.853418	99		FAAL179Wp	:								:
Ps_139443	-2.01907	0.000113237	down	:	-0.305929	99		-	:								:
Ps_134666	-2.01722	4.73763e-07	down	:	-2.69237	99		hypothetical protein L969DRAFT_58727	:	Yes		CBM63					:
Ps_127916	-2.00475	3.67338e-08	down	:	0.00146016	99		-	:								:
Ps_142194	2.05512	0.00053619	up	:	1.19346	99		hypothetical protein RMATCC62417_11770	:				Yes				:
Ps_144405	2.05672	0.000613141	up	:	1.72941	99		-	:								:
Ps_138427	2.0652	9.41288e-06	up	:	0.332296	99		-	:								:
Ps_157111	2.08879	0.000777034	up	:	3.13003	99		hypothetical protein SPPG_03915	:								:
Ps_140957	2.11053	4.39916e-06	up	:	0.128641	99		hypothetical protein SPPG_01445	:								:
Ps_134148	2.11277	2.57195e-06	up	:	-0.00496523	99		-	:	Yes							:
Ps_132369	2.11714	0.000167241	up	:	0.490133	99		-	:								:
Ps_129585	2.1492	4.77402e-09	up	:	0.0139411	0.99989		hypothetical protein RirG_034310	:								:
Ps_156125	2.23777	4.80115e-08	up	:	2.21907	99		-	:								:
Ps_135743	2.27336	4.23586e-05	up	:	-1.2725	99		-	:								:
Ps_131737	2.27654	3.91227e-08	up	:	0.173153	99		-	:	Yes							:
Ps_134295	2.31269	2.21129e-08	up	:	3.05005	99		hypothetical protein SPPG_02978	:								:
Ps_131163	2.33132	4.72315e-08	up	:	0.129536	99		-	:								:
Ps_129299	2.33428	0.0001877	up	:	-3.40444	99		-	:								:
Ps_136099	2.35529	2.46084e-06	up	:	1.88544	99		hypothetical protein AMAG_18029	:					Sweet (MtN3) Family			:
Ps_108781	2.36941	4.98855e-06	up	:	1.35587	99		MOB kinase activator-like protein	:								:
Ps_128503	2.374	3.70729e-09	up	:	-0.335958	99		-	:	Yes							:
Ps_157678	2.39254	0.000206287	up	:	3.1044	99		-	:								:
Ps_129758	2.39345	1.05144e-07	up	:	0.593631	99		hypothetical protein ACN38_g4067	:								:
Ps_140902	2.4046	6.85115e-06	up	:	-3.72597	99		-	:								:
Ps_138214	2.40904	1.53209e-09	up	:	0.0282488	0.99989		-	:								:
Ps_127636	2.4394	7.81335e-05	up	:	0.58304	99		-	:								:
Ps_132169	2.46723	6.94827e-13	up	:	0.151675	0.99989		cysteine desulfurase	:								:
Ps_131017	2.47244	6.48588e-08	up	:	1.93442	99		-	:	Yes							:
Ps_141060	2.48279	9.6245e-09	up	:	-0.0998796	99		-	:								:
Ps_131440	2.51539	5.24233e-10	up	:	0.555912	99		hypothetical protein AMAG_10301	:					Sweet (MtN3) Family			:
Ps_128897	2.54512	2.5956e-09	up	:	-0.28759	99		-	:								:
Ps_157091	2.62584	5.52585e-05	up	:	0.282207	99		-	:	Yes							:
Ps_129767	2.63327	0.000197032	up	:	1.50991	99		-	:	Yes							:
Ps_108597	2.6449	1.81566e-08	up	:	1.04215	0.814051		hypothetical protein COCC4DRAFT_208374	:					Ammonia Channel Transporter (Amt) Family			:
Ps_132317	2.64596	3.54609e-09	up	:	-0.642849	99		-	:	Yes							:
Ps_131445	2.65588	1.0341e-23	up	:	1.66486	99		-	:							Homeodomain-like; Myb	:
Ps_131651	2.68101	2.07554e-10	up	:	-0.224089	99		Choline transporter-like domain-containing protein	:					Choline Transporter-like (CTL) Family			:
Ps_133978	2.69445	4.8619e-10	up	:	-0.46444	99		glycosyltransferase family 61 protein	:								:
Ps_135459	2.70159	3.18302e-08	up	:	2.6166	99		-	:								:
Ps_130744	2.72013	4.13054e-06	up	:	0.820859	99		-	:								:
Ps_136923	2.75002	5.61267e-07	up	:	0.921944	99		MATE efflux family protein	:					Multidrug/Oligosaccharidyl-lipid/Polysaccharide (MOP) Flippase Superfamily			:
Ps_137849	2.77937	5.27218e-08	up	:	1.24764	99		-	:								:
Ps_140792	2.78835	1.53209e-09	up	:	-0.418815	99		-	:								:
Ps_138848	2.79779	2.31114e-10	up	:	-0.120973	99		hypothetical protein PFL1_04735	:	Yes	NLP						:
Ps_137413	2.79823	1.46107e-09	up	:	-0.418815	99		-	:								:
Ps_141061	2.80455	3.92353e-10	up	:	0.825293	99		-	:								:
Ps_129645	2.82873	2.72627e-06	up	:	1.29742	99		-	:	Yes							:
Ps_123922	2.83788	8.56642e-05	up	:	0.96551	0.99989		peroxidase/catalase 2	:				Yes				:
Ps_144196	2.84027	0.000692492	up	:	-1.76734	99		Amball domain protein	:	Yes		PL1					:
Ps_133065	2.84177	0.000254004	up	:	-99	99		-	:								:
Ps_142511	2.84337	1.11894e-05	up	:	0.167932	99		-	:	Yes							:
Ps_142136	2.87066	7.63724e-09	up	:	2.83976	99		-	:								:
Ps_132828	2.87132	3.18815e-06	up	:	2.42729	99		-	:								:
Ps_135666	2.87551	4.51855e-06	up	:	0.495655	0.99989		Similar to Exoglucanase 1; acc. no. P13860	:			GH7					:
Ps_143507	2.93846	1.02673e-08	up	:	1.67769	99		-	:								:
Ps_133384	2.95177	5.52856e-09	up	:	0.570019	99		-	:	Yes							:
Ps_143203	2.96746	4.51855e-06	up	:	0.970301	99		hypothetical protein MVEG_03648	:					ABC transporter			:
Ps_143157	2.97782	1.97534e-08	up	:	1.74753	99		UDP-N-acetylglucosamine 2-epimerase	:								:
Ps_145571	3.00738	9.291e-08	up	:	0.935145	99		-	:								:
Ps_131958	3.04645	6.75903e-07	up	:	1.70576	99		-	:	Yes							:
Ps_144197	3.05007	0.000385799	up	:	-1.76734	99		Amball domain protein	:	Yes		PL1					:
PsAvh432	3.08261	9.23564e-05	up	:	-99	99		RxLR	:	Yes	RxLR						:
Ps_139673	3.11622	2.72925e-07	up	:	1.19924	99		hypothetical protein MYCGRDRAFT_47899	:								:
Ps_131166	3.13597	2.3391e-13	up	:	1.59028	99		carbohydrate-binding module family 1 protein, partial	:	Yes		CBM1					:
Ps_158443	3.13897	3.1293e-10	up	:	-0.433128	99		-	:								:
Ps_135700	3.14664	1.38608e-09	up	:	-0.816526	99		hypothetical protein BATDEDRAFT_24942	:								:
Ps_130863	3.18831	2.02122e-07	up	:	0.842011	99		ADP-heptose:LPS heptosyltransferase-like protein	:			GT71					:
Ps_123918	3.22239	1.67094e-05	up	:	1.12464	0.99989		peroxidase/catalase 2	:				Yes				:
Ps_144321	3.23427	3.69088e-12	up	:	3.45352	99		exoglucanase-6A precursor	:	Yes		GH6					:
Ps_136025	3.23813	0.000104065	up	:	0.570019	99		-	:								:
Ps_137781	3.23993	1.29125e-07	up	:	1.0522	99		-	:	Yes							:
Ps_141318	3.24629	4.43026e-11	up	:	0.617351	99		UDP-N-acetylglucosamine 2-epimerase	:								:
Ps_134421	3.25088	3.14094e-12	up	:	-2.60523	99		-	:	Yes							:
Ps_138896	3.32905	5.11008e-14	up	:	1.34595	99		-	:								:
Ps_135646	3.37299	2.06363e-13	up	:	0.296685	99		protein related to plant expansins	:			CBM63					:
Ps_137782	3.43707	4.75347e-09	up	:	0.819989	99		-	:	Yes							:
Ps_135213	3.44176	4.99864e-13	up	:	1.20191	99		hypothetical protein JAAARDRAFT_184749, partial	:						Yes		:
Ps_141016	3.4774	3.44811e-17	up	:	0.871519	99		Carbonic anhydrase	:								:
Ps_142941	3.49162	1.59723e-15	up	:	1.80671	99		hypothetical protein SPPG_03013	:					Major Facilitator Superfamily (MFS)			:
Ps_143388	3.49668	2.12634e-17	up	:	0.871519	99		Carbonic anhydrase	:								:
Ps_141909	3.53208	1.39266e-07	up	:	2.63602	99		Chain A, Crystal Structure Of Glycoside Hydrolase Family 17 Beta-1,3- Glucanosyltransferase From Rhizomucor Miehei	:	Yes		GH17					:
Ps_129766	3.61309	2.66499e-14	up	:	3.10679	99		-	:	Yes	Protease						:
Ps_131701	3.61596	7.18757e-07	up	:	0.907975	99		hypothetical protein V493_01217	:					Major Facilitator Superfamily (MFS)			:
Ps_131755	3.64883	0.000559074	up	:	2.84034	99		-	:	Yes							:
Ps_129765	3.78984	2.48986e-11	up	:	1.53719	99		-	:	Yes	Protease						:
Ps_135582	3.84071	0.000136752	up	:	1.83508	99		-	:								:
Ps_134587	4.25843	5.77017e-10	up	:	-0.293804	99		hypothetical protein AMAG_06391	:								:
Ps_136879	4.37799	0.000118478	up	:	-99	99		-	:	Yes							:
Ps_125563	4.70569	0.000521687	up	:	3.84289	99		Retrovirus-related Pol polyprotein from transposon TNT 1-94 Includes: RecName: Full=Protease	:								:
Ps_124844	4.96308	1.3117e-06	up	:	4.06329	99		-	:								:
Ps_142195	4.99859	3.94515e-12	up	:	0.688741	99		Fer8	:								:
Ps_126753	5.3744	4.26109e-05	up	:	3.89131	99		hypothetical protein V497_00175, partial	:								:
Ps_145642	5.89022	1.68568e-06	up	:	4.811	99		hypothetical protein M422DRAFT_81072, partial	:							Zinc finger, CCHC-type	:
Ps_131355	6.05991	6.05566e-07	up	:	4.52712	99		-	:								:
Ps_132825	6.40341	0.000994211	up	:	2.59394	99		-	:								:
Ps_137196	6.81029	0.00031177	up	:	0.570019	99		-	:					Folate-Biopterin Transporter (FBT) Family			:
Ps_132332	7.12027	7.76913e-05	up	:	4.11991	99		hypothetical protein RO3G_09030	:							Homeodomain-like	:
Ps_131035	7.12164	0.000135027	up	:	4.72126	99		-	:								:
Ps_143317	7.53068	3.05754e-05	up	:	4.80132	99		hypothetical protein BN946_scf184851.g1	:							Homeodomain-like; Zinc finger, CCHC-type	:
Ps_130013	7.57317	1.83962e-05	up	:	4.62868	99		-	:							Zinc finger, CCHC-type	:
Ps_126752	7.62275	1.28476e-05	up	:	3.82549	99		hypothetical protein PLEOSDRAFT_1106055	:								:
Ps_134397	7.96755	6.87559e-06	up	:	4.59558	99		-	:								:
Ps_143844	8.09472	2.57163e-06	up	:	4.67353	99		-	:								:
Ps_130016	8.43146	3.87344e-06	up	:	5.2187	99		-	:								:
Ps_137356	2.35861	4.17565e-10	up	:	2.44417	0.00207592	up	-	:								:
Ps_144409	3.65415	7.90753e-36	up	:	1.85207	0.00215274	up	hypothetical protein RO3G_09198	:							Zinc finger, CCHC-type	:
Ps_143843	6.10045	2.80203e-75	up	:	8.56728	1.19119e-05	up	SET domain-containing protein	:								:
Ps_135735	10.9886	6.38043e-12	up	:	6.82933	0.000688431	up	piggybac-derived 2 (agap012114-pa)	:								:
Ps_138264	-1.89969	3.17151e-29		:	-2.49361	3.54613e-28	down	gag-pol fusion protein	:								:
Ps_143289	-1.25552	0.0409302		:	-1.5976	0.021098	down	hypothetical protein BATDEDRAFT_93128	:	Yes	Protease						:
Ps_133785	-1.11174	2.30222e-07		:	-1.47614	0.011358	down	hypothetical protein FOVG_16870	:					Amino Acid/Auxin Permease (AAAP) Family			:
Ps_144477	-0.914504	7.24075e-06		:	-1.40949	0.0202582	down	phospholipid-diacylglycerol acyltransferase Plh1	:	Yes							:
Ps_109679	-0.276958	0.875226		:	-1.31353	0.0265689	down	hypothetical protein SPPG_06548	:				Yes				:
Ps_109640	-1.20062	5.15326e-16		:	-1.27908	0.000100217	down	hypothetical protein PaG_01981	:								:
Ps_144479	-1.25991	2.15389e-20		:	-1.09904	0.00121245	down	hypothetical protein AMAG_11025	:	Yes							:
Ps_109641	-1.23443	9.30557e-18		:	-1.0851	0.00560373	down	hypothetical protein	:			CE1					:
Ps_140360	0.654431	7.00147e-09		:	1.00941	0.000339983	up	glycoside hydrolase family 81 protein	:			GH81					:
Ps_109357	0.0895582	0.889878		:	1.08465	3.64672e-08	up	hypothetical protein MVEG_01505	:					Dicarboxylate/Amino Acid:Cation (Na+ or H+) Symporter (DAACS) Family			:
Ps_139667	-0.163247	0.964213		:	1.18268	0.0190721	up	-	:	Yes							:
Ps_137725	1.2059	0.468602		:	1.19634	0.00288062	up	-	:	Yes							:
Ps_130898	1.21065	8.52134e-07		:	1.22057	0.000233482	up	-	:								:
Ps_137118	0.713474	99		:	1.22415	0.00560373	up	hypothetical protein RSOLAG22IIIB_06648	:	Yes							:
PsAvh238/Ps_141756	-0.94306	0.876921		:	1.26121	0.000221511	up	RxLR	:	Yes	RxLR						:
Ps_130203	0.54944	0.579445		:	1.27356	0.0209602	up	-	:								:
Ps_109227	-0.444822	0.890359		:	1.29137	0.00392062	up	trypsin-like protein	:	Yes	Protease						:
PsAvh288/Ps_130841	1.14598	0.0131999		:	1.31662	0.000339983	up	RxLR	:	Yes	RxLR						:
Ps_129453	-1.30525	0.555434		:	1.31931	0.000753987	up	-	:	Yes							:
Ps_129772	0.481868	0.397607		:	1.34986	0.0249153	up	-	:	Yes							:
Ps_108270	0.715271	0.426957		:	1.35284	0.00560373	up	peroxisomal copper amine oxidase	:				Yes				:
Ps_129452	-0.308172	0.839507		:	1.376	0.0438996	up	-	:	Yes							:
Ps_129455	-0.149651	0.95441		:	1.37863	0.031631	up	-	:								:
Ps_109225	0.172138	0.963102		:	1.42538	0.00900153	up	Trypsin-like protein	:	Yes	Protease						:
Ps_109731	0.172138	0.963102		:	1.42538	0.00900153	up	Trypsin-like protein	:	Yes	Protease						:
Ps_139601	0.172138	0.963102		:	1.42947	0.00900153	up	Trypsin-like protein	:	Yes	Protease						:
PsAvh240/Ps_131013	-1.22083	0.487146		:	1.45857	0.00807784	up	RxLR	:	Yes	RxLR						:
Ps_145614	-0.0057381	0.999287		:	1.52823	0.00468288	up	-	:	Yes							:
Ps_137117	-4.70575	0.194852		:	1.53263	0.011358	up	jacalin-like lectin domain protein, partial	:	Yes							:
Ps_136238	-2.45492	0.850557		:	1.63394	0.00858549	up	putative glucooligosaccharide oxidase	:	Yes							:
Ps_139431	0.852536	0.646655		:	1.63888	3.61161e-07	up	-	:	Yes							:
Ps_137983	0.0487043	0.95578		:	1.70028	0.0317408	up	hypothetical protein BATDEDRAFT_12272	:	Yes			Yes				:
Ps_142319	-0.0292943	0.963658		:	1.74444	0.0209602	up	-	:								:
Ps_132402	-0.343834	0.195399		:	1.81075	0.00468288	up	hypothetical protein O9G_001159	:	Yes							:
Ps_145549	0.0260232	0.965613		:	1.82146	1.38795e-05	up	hypothetical protein O9G_001159	:								:
Ps_135151	-1.43283	0.604529		:	1.86065	0.0309551	up	hypothetical protein H072_100	:	Yes		GH28					:
Ps_127158	-1.03184	0.421439		:	1.95513	0.0170572	up	putative cell wall glycosyl hydrolase	:	Yes		GH105					:
Ps_138887	-1.4846	0.43819		:	2.1548	0.00130755	up	protein	:					Amino Acid/Auxin Permease (AAAP) Family			:
Ps_134004	0.852955	0.781399		:	2.29389	0.011358	up	hypothetical protein FAVG1_06175	:								:
Ps_137984	0.0854935	0.929254		:	2.57543	1.49255e-05	up	hypothetical protein BATDEDRAFT_12272	:	Yes			Yes				:

## Sheet: Table S3
Table S3. The primers used in this study
Primer name	Sequence	Description
PsMAD1-sgRNA1-F	CTAGCTAGCTCCTCGCTGATGAGTCCGTGAGGAC	sgRNA for PsMAD1 CRISPR/Cas9 knock out
PsMAD1-sgRNA1-R	CTAGGGTCTCGAAACGCCGGTTGCGGTCGTCCTCGGACGAGCTTACTCGTTTCG	sgRNA for PsMAD1 CRISPR/Cas9 knock out
PsMAD1-sgRNA2-F	CTAGCTAGCAGCAGCCTGATGAGTCCGTGAGGAC	sgRNA for PsMAD1 CRISPR/Cas9 knock out
PsMAD1-sgRNA2-R	CTAGGGTCTCGAAACAGTCGCAGTCTTCGAGCAGCGACGAGCTTACTCGTTTCG	sgRNA for PsMAD1 CRISPR/Cas9 knock out
PsMAD1-F	ATGGGCCGCAAGAAGATCCA	Cloning the full length of PsMAD1
PsMAD1-R	TCAAACGACCACACGCTGGC	Cloning the full length of PsMAD1
PsMAD1-Genome-F	CACCTCCAGCTCGCACTA	Mutant screening of PsMAD1
PsMAD1-Genome-R	AAGCAGCAGACCGCCTAT	Mutant screening of PsMAD1
PsACTA-qRT-F	ACTGCACCTTCCAGACCATC	qRT-PCR of indicated gene, as a reference gene of P. sojae for determining relative gene expression level and relative biomass
PsACTA-qRT-R	CCACCACCTTGATCTTCATG	qRT-PCR of indicated gene, as a reference gene of P. sojae for determining relative gene expression level and relative biomass
GmCYP2-qRT-F	CGGGACCAGTGTGCTTCTTCA	qRT-PCR of indicated gene, as a reference gene of soybean for determining relative biomass
GmCYP2-qRT-R	CCCCTCCACTACAAAGGCTCG	qRT-PCR of indicated gene, as a reference gene of soybean for determining relative biomass
PsMAD1--qRT-F	GCTGTACCAGCACGGGATG	qRT-PCR of indicated gene, for measuring gene expression level
PsMAD1-qRT-R	TTGTTGGCGACGGAAGAAT	qRT-PCR of indicated gene, for measuring gene expression level
Ps108372-qRT-F	CCGGAACATCGTCAAGGAGA	qRT-PCR of indicated gene, for measuring gene expression level
Ps108372-qRT-R	ACCGTGGGTCAGACCCAACC	qRT-PCR of indicated gene, for measuring gene expression level
Ps133400-qRT-F	AGTTCACGGGCAGCGACAC	qRT-PCR of indicated gene, for measuring gene expression level
Ps133400-qRT-R	TCCTCTGCGGGCGGTTAGT	qRT-PCR of indicated gene, for measuring gene expression level
Ps144058-qRT-F	CCTGGTGCGTCGTCTTCT	qRT-PCR of indicated gene, for measuring gene expression level
Ps144058-qRT-R	GTTGCCGATTTCTCCTTCA	qRT-PCR of indicated gene, for measuring gene expression level
PsBZPc17-qRT-F	AACTCGCCGTTTGCCTCA	qRT-PCR of indicated gene, for measuring gene expression level
PsBZPc17-qRT-R	AACGCCTCCGCACCACAA	qRT-PCR of indicated gene, for measuring gene expression level
Ps132728-qRT-F	AGTCTTCCCTTTACCTGCCC	qRT-PCR of indicated gene, for measuring gene expression level
Ps132728-qRT-R	GTTCGCTCCTCTCCTCCTTC	qRT-PCR of indicated gene, for measuring gene expression level
Ps131445-qRT-F	AGCCCGAGTTCAAGGACG	qRT-PCR of indicated gene, for measuring gene expression level
Ps131445-qRT-R	CTCCAGCACCGGCTCAAT	qRT-PCR of indicated gene, for measuring gene expression level
Ps108222-qRT-F	CATCCGCAGCATTATGGTCC	qRT-PCR of indicated gene, for measuring gene expression level
Ps108222-qRT-R	AGCGCATGTACTTCTGGTCG	qRT-PCR of indicated gene, for measuring gene expression level
PsAvh238-qRT-F	GTCTCGCGAGAGATTCCTTC	qRT-PCR of indicated gene, for measuring gene expression level
PsAvh238-qRT-R	CCCAAAATCTTGGAGACATG	qRT-PCR of indicated gene, for measuring gene expression level
PsAvh240-qRT-F	CTACCACCAACGAACACGC	qRT-PCR of indicated gene, for measuring gene expression level
PsAvh240-qRT-R	ACGACGACTTCAGCCACTT	qRT-PCR of indicated gene, for measuring gene expression level
PsAvh288-qRT-F	ACGACCAGCCAGTGGAAGA	qRT-PCR of indicated gene, for measuring gene expression level
PsAvh288-qRT-R	GCACCGAACGCAATCTCC	qRT-PCR of indicated gene, for measuring gene expression level
Ps137984-qRT-F	ACTTGACGGCTTTGAGACTCG	qRT-PCR of indicated gene, for measuring gene expression level
Ps137984-qRT-R	TCAATGTGGCAGTGCATGATC	qRT-PCR of indicated gene, for measuring gene expression level
Ps143289-qRT-F	TGATGCCCTCGGCTCGTT	qRT-PCR of indicated gene, for measuring gene expression level
Ps143289-qRT-R	TGAAGTGTAGGCGGTGTCGTT	qRT-PCR of indicated gene, for measuring gene expression level
Ps109641-qRT-F	CCCATTACCCAGCCGATTCT	qRT-PCR of indicated gene, for measuring gene expression level
Ps109641-qRT-R	GTTGATGTGGTCCTCCACGA	qRT-PCR of indicated gene, for measuring gene expression level
Ps109679-qRT-F	TCGCAAGGCTCTTCATTTCG	qRT-PCR of indicated gene, for measuring gene expression level
Ps109679-qRT-R	CTCTACGGCTGCTGCTCCAC	qRT-PCR of indicated gene, for measuring gene expression level
